# Supplementary material for: Male and female mice display consistent lifelong ability to address potential life-threatening cues using different post-threat coping strategies
Source: BMC Biol. 2022 Dec 15;20:281. doi: 10.1186/s12915-022-01486-x (PMC9753375; doi:10.1186/s12915-022-01486-x)
Supplement: Supplementary file 8 — Additional file 8: Table 1. Definition of movements and statistical test results. [file 12915_2022_1486_MOESM8_ESM.xlsx]

## Sheet: Definition
	Table 1 Definition of movements and statistical test results
	Movement	Definition	Stastistical test results
	Flight	Locomotion with relatively high speed following looming stimuli.	No sex difference
	Freezing	Completely absence of movement.	Females＜Males
	Grooming	Fur licking, or grooming with the forepaws, or scratching using any limb.	No sex difference
	Hunching	Standing on hind legs with back bent.	No sex difference
	Left turning	Bending the body to the left or turning body to the left while walking.	No sex difference
	Looking up	Looking up with four legs on the ground.	No sex difference
	Rearing	Standing on hind legs with straight back.	No sex difference
	Right turning	Bending the body to the right or turning the body to the right while walking.	No sex difference
	Running	Locomotion with relatively high speed.	No sex difference
	Sniffing	Environmental investigation with nose held in the air or nose making contact with the environment.	No sex difference
	Stepping	Forward step traveling a short distance.	No sex difference
	Stretching up	stands on its hind legs while the front part of body stretches back and forth.	No sex difference
	Trotting	Locomotion with a slow and intermittent speed.	No sex difference
	Walking	Locomotion with relatively low speed.	No sex difference
